# Supplementary material for: LVTree Viewer: An Interactive Display for the All-Species Living Tree Incorporating Automatic Comparison with Prokaryotic Systematics
Source: Genomics Proteomics Bioinformatics. 2016 Mar 25;14(2):94–102. doi: 10.1016/j.gpb.2015.12.002 (PMC4880948; doi:10.1016/j.gpb.2015.12.002)
Supplement: Supplementary File S1 — Examples of lineage modifications. A list of the suggested lineage modifications that would bring all but two phyla into monophyletic clusters is provided. A few additional modifications have been included with brief notes or references in the form of comments with a leading pound sign #. These modifications concern, in particular, the subclass and suborder ranks in the phylum Actinobacteria that have been promoted to classes and orders in Vol. 5, the Bergey’s Manual [9]. Some modifications deal with obvious omissions or inexactitudes in the original lineage information. Most importantly, this file contains 24 modifications that bring all but two phyla to monophyletic clusters. Please note all these suggestions only serve as demonstration of how to use the interactive tree display. Any actual taxonomic revision must follow the International Code for Bacterial Nomenclature [44], [45] and be published in an appropriate journal. [file mmc1.txt]

## This is an Example Lineage Modification file as Supplementary Material to the Zuo-Zhi-Xu-Hao 2015 paper
## The pound sign # starts a comment
## A modification is given as a line
##                old_lineage <space> new_lineage

## The following modifications correct or complement the original LVTree lineage informations:
<C>Nitrososphaerales<O>Nitrososphaeraceae<F>Unclassified <C>Nitrososphaeria<O>Nitrososphaerales<F>Nitrososphaeraceae
<C>Petrotogales<O>Petrotogaceae<F>Unclassified <C>Thermotogae<O>Petrotogales<F>Petrotogaceae 
<C>Chroococcales<O>Unclassified<F>Unclassified<G>Chalicogloea <C>Chroobacteria<O>Chroococcales<F>Microcystaceae<G>Chalicogloea 
<C>Chroococcales<O>Unclassified<F>Unclassified<G>Rubidibacter <C>Chroobacteria<O>Chroococcales<F>Rubidibacteraceae<G>Rubidibacter
<C>Oscillatoriales<O>Unclassified<F>Unclassified<G>Crinalium <C>Chroobacteria<O>Oscollatoriales<F>Oscillatoriaceae<G>Crinalium
<P>Chlorobi<C>Ignavibacteria <P>Ignavibacteriae<C>Ignavibacteria # IJSEM 2010, 60: 1376; Envir Microbiol 2013, 15: 1759
<G>Ensifer <G>Sinorhizobium # unify synonym usage # IJSEM 2009, 59: 921
<O>Unnamed_Order <O>Unclassified # unify specifier usage

## Modificaions in line with Bergey's Manual volume 5, 2012, pp.29 - 31:
<O>Actinomycetales<F>Actinopolysporaceae <O>Actinopolysporales<F>Pseudonocardiaceae # class 1 order 2
<O>Actinomycetales<F>Catenulisporaceae <O>Catenulisporales<F>Catenulisporaceae # order 4
<O>Actinomycetales<F>Actinospicaceae <O>Catenulisporales<F>Actinospicaceae # 
<O>Actinomycetales<F>Corynebacteriaceae <O>Corynebacteriales<F>Coreynebacteriaceae # order 5
<O>Actinomycetales<F>Mycobacteriaceae <O>Corynebacteriales<F>Mycobacteriaceae 
<O>Actinomycetales<F>Nocardiaceae <O>Corynebacteriales<F>Nocardiaceae
<O>Actinomycetales<F>Dietziaceae <O>Corynebacteriales<F>Dietziaceae
<O>Actinomycetales<F>Segniliparaceae <O>Corynebacteriales<F>Segniliparaceae
<O>Actinomycetales<F>Tsukamurellaceae <O>Corynebacteriales<F>Tsukamurellaceae 
<O>Actinomycetales<F>Frankiaceae <O>Frankiales<F>Frankiaceae # order 6
<O>Actinomycetales<F>Cryptosporangiaceae <O>Frankiales<F>Cryptosporangiaceae
<O>Actinomycetales<F>Sporichthyaceae <O>Frankiales<F>Sporichthyaceae
<O>Geodermatophilales<F>Geodermatophilaceae <O>Frankiales<F>Geodermatophilaceae
<O>Acidothermales<F>Acidothermaceae <O>Frankiales<F>Acidothermaceae
<O>Nakamurellales<F>Nakamurellaceae <O>Frankiales<F>Nakamurellaceae
<O>Actinomycetales<F>Glycomycetaceae <O>Glycomycetales<F>Glycomycetaceae # order 7
<O>Actinomycetales<F>Jiangellaceae <O>Jiangellales<F>Jiangellaceae # order 8
<O>Actinomycetales<F>Kineosporiaceae <O>Kineosporiales<F>Kineosporiaceae # order 9 
<O>Actinomycetales<F>Micrococcaceae <O>Micrococcales<F>Micrococcaceae # order 10 family 1
<O>Actinomycetales<F>Beutenbergiaceae <O>Micrococcales<F>Beutenbergiaceae
<O>Actinomycetales<F>Bogoriellaceae <O>Micrococcales<F>Bogoriellaceae
<O>Actinomycetales<F>Brevibacteriaceae <O>Micrococcales<F>Brevibacteriaceae
<O>Actinomycetales<F>Cellulomonadaceae <O>Micrococcales<F>Cellulomonadaceae
<O>Actinomycetales<F>Dermabacteraceae <O>Micrococcales<F>Dermabacteraceae
<O>Actinomycetales<F>Dermacoccaceae <O>Micrococcales<F>Dermacoccaceae
<O>Actinomycetales<F>Dermatophilaceae <O>Micrococcales<F>Dermatophilaceae
<O>Actinomycetales<F>Intrasporangiaceae <O>Micrococcales<F>Intrasporangiaceae
<O>Actinomycetales<F>Jonesiaceae <O>Micrococcales<F>Jonesiaceae
<O>Actinomycetales<F>Microbacteriaceae <O>Micrococcales<F>Microbacteriaceae
<O>Actinomycetales<F>Promicromonosporaceae <O>Micrococcales<F>Promicromonosporaceae
<O>Actinomycetales<F>Unclassified<G>Luteimicrobium <O>Micrococcales<F>Promicromonosporaceae<G>Luteimicrobium # gen nov 2010 not listed in Bergey's vol 5; by inspecting LVTree
<O>Actinomycetales<F>Rarobacteraceae <O>Micrococcales<F>Rarobacteraceae
<O>Actinomycetales<F>Ruaniaceae <O>Micrococcales<F>Ruaniaceae
<O>Actinomycetales<F>Sanguibacteraceae <O>Micrococcales<F>Sanguibacteraceae # order 10 family 15
<O>Actinomycetales<F>Demequinaceae <O>Micrococcales<F>Demequinaceae # order 10 not in Bergey's, yes in LVTree
<O>Actinomycetales<F>Micromonosporaceae <O>Micromonosporales<F>Micromonosporaceae # order 11
<O>Actinomycetales<F>Propionibacteriaceae <O>Propionibacteriales<F>Propionibacteriaceae # order 12 family 1
<O>Actinomycetales<F>Nocardioidaceae <O>Propionibacteriales<F>Nocardioidaceae # order 12 family 2
<O>Actinomycetales<F>Streptomycetaceae <O>Streptomycetales<F>Streptomycetaceae # order 14
<O>Actinomycetales<F>Motilibacteraceae <O>Streptomycetales<F>Motilibacteraceae # fam nov 2013 IJSEM 62: 315 
<O>Actinomycetales<F>Streptosporangiaceae <O>Streptosporangiales<F>Streptosporangiaceae # Class 1 order 15
<O>Actinomycetales<F>Nocardiopsaceae <O>Streptosporangiales<F>Nocardiopsaceae
<O>Actinomycetales<F>Unclassified<G>Sinosporangium <O>Streptosporangiales<F>Streptosporangiaceae<G>Sinosporangium # gen nov 2011 IJSEM 61: 592-597
<O>Actinomycetales<F>Unclassified<G>Allonocardiopsis <O>Streptosporangiales<F>Nocardiopsaceae<G>Allonocardiopsis # gen nov 2013 IJSEM 63: 900-904
<O>Actinomycetales<F>Thermomonosporaceae <O>Streptosporangiales<F>Thermomonosporaceae #  order 15
<O>Actinomycetales<F>Pseudonocardiaceae<G>Thermobispora <O>Unclassified<F>Unclassified<G>Thermobispora # Order Incertae sedis in Bergey's Manual vol 5
<C>Actinobacteria<O>Acidimicrobiales <C>Acidimicrobiia<O>Acidimicrobiales    # Class 2 in Bergey's volume 5
<C>Acidimicrobineae<O>Unclassified<F>Unclassified<G>Aciditerrimonas <C>Acidimicrobiia<O>Acidimicrobiales<F>Acidimicrobiaceae<G>Aciditerrimonas
<P>Coriobacteriia<C>Coriobacteriales<O>Atopobacteriaceae<F>Unclassified <P>Actinobacteria<C>Coriobacteriia<O>Coriobacteriales<F>Coriobacteriaceae                                                 # Class 3 in Bergey's volume 3
<P>Coriobacteriia<C>Coriobacteriales<O>Coriobacteriaceae<F>Unclassified <P>Actinobacteria<C>Coriobacteriia<O>Coriobacteriales<F>Coriobacteriaceae
<P>Coriobacteriia<C>Eggerthellales<O>Eggerthellaceae<F>Unclassified <P>Actinobacteria<C>Coriobacteriia<O>Coriobacteriales<F>Coriobacteriaceae
<C>Actinobacteria<O>Nitriliruptorales <C>Nitriliruptoria<O>Nitriliruptorales # Class 4 in Bergey's volume 5
<C>Actinobacteria<O>Euzebyales <C>Nitriliruptoria<O>Euzebyales
<C>Actinobacteria<O>Rubrobacterales <C>Rubrobacteria<O>Rubrobacterales       # Class 5 in Bergey's volume 5
<C>Actinobacteria<O>Thermoleophilales <C>Thermoleophilia<O>Thermoleophilales # Class 6 in Bergey's volume 5
<C>Actinobacteria<O>Solirubrobacterales <C>Thermoleophilia<O>Solirubrobacterales
<C>Actinobacteria<O>Gaiellales <C>Thermoleophilia<O>Gaiellales # gen nov - ord nov 2012, ExTaxon assigns it to Rubrobacteria; inspection of LVTree puts it in Thermoleophilia 
<O>Streptomycetales<F>Streptomycetaceae<G>Streptomyces<S>Streptomyces_gardneri <O>Corynebacteriales<F>Nocardiaceae<G>Nocardia<S>Streptomyces_gardneri # by inspecting LVTree
#<C>Actinobacteria<O>Actinomycetales<F>Pseudonocardiaceae <C>Actinobacteria<O>Pseudonocardiales<F>Pseudonocardiaceae
#<C>Actinobacteria<O>Corynebacteriales<F>Nocardiaceae<G>Micropolyspora<S>Micropolyspora_internatus <C>Actinobacteria<O>Pseudonocardiales<F>Pseudonocardiaceae<G>Saccharomonospora<S>Micropolyspora_internatus # ExTaxon and LVTree
#<O>Actinomycetales<F>Unclassified<G>Halopolyspora <O>Pseudonocardiales<F>Pseudonocardiaceae<G>Halopolyspora # single-species genus 2014, IJSEM 64: 2775
#<F>Unclassified<G>Hoyosella <F>Mycobacteriaceae<G>Hoyosella # single-species genus 2009 and by inspecting LVTree

## Begin of 24 modifications to bring all but two phyla to monophyletic clusters

# Actinobacteria -> Proteobacteria
<P>Actinobacteria<C>Thermoleophilia<O>Thermoleophilales<F>Thermoleophilaceae<G>Thermoleophilum<S>Thermoleophilum_minutum <P>Proteobacteria<C>Gammaproteobacteria<O>Pseudomonadales<F>Pseudomonadaceae<G>Pseudomonas<S>Thermoleophilum_minutum
<P>Actinobacteria<C>Actinobacteria<O>Streptomycetales<F>Streptomycetaceae<G>Streptomyces<S>Streptomyces_longisporoflavus <P>Proteobacteria<C>Alphaproteobacteria<O>Caulobacterales<F>Caulobacteraceae<G>Brevundimonas<S>Streptomyces_longisporoflavus
<P>Actinobacteria<C>Actinobacteria<O>Micrococcales<F>Micrococcaceae<G>Arthrobacter<S>Arthrobacter_viscosus <P>Proteobacteria<C>Alphaproteobacteria<O>Rhizobiales<F>Rhizobiaceae<G>Rhizobium<S>Arthrobacter_viscosus 
# Actinobacteria -> Firmicutes
<P>Actinobacteria<C>Actinobacteria<O>Micrococcales<F>Brevibacteriaceae<G>Brevibacterium<S>Brevibacterium_halotolerans <P>Firmicutes<C>Bacilli<O>Bacillales<F>Bacillaceae<G>Bacillus<S>Brevibacterium_halotolerans
<P>Actinobacteria<C>Actinobacteria<O>Micrococcales<F>Brevibacteriaceae<G>Brevibacterium<S>Brevibacterium_frigoritolerans <P>Firmicutes<C>Bacilli<O>Bacillales<F>Bacillaceae<G>Bacillus<S>Brevibacterium_frigoritolerans

# Bacteroidetes -> Actinobacteria
<P>Bacteroidetes<C>Flavobacteriia<O>Flavobacteriales<F>Flavobacteriaceae<G>Flavobacterium<S>Flavobacterium_oceanosedimentum <P>Actinobacteria<C>Actinobacteria<O>Actinomycetales<F>Microbacteriaceae<G>Curtobacterium<S>Flavobacterium_oceanosedimentum

# Bacteroidetes -> Firmicutes
<P>Bacteroidetes<C>Bacteroidia<O>Bacteroidales<F>Bacteroidaceae<G>Anaerorhabdus <P>Firmicutes<C>Erysipelotrichia<O>Erysipelotrichales<F>Erysipelotrichaceae<G>Anaerorhabdus
<P>Bacteroidetes<C>Bacteroidia<O>Bacteroidales<F>Bacteroidaceae<G>Bacteroides<S>Bacteroides_coagulans <P>Firmicutes<C>Clostridia<O>Clostridiales<F>Unclassified<G>Ezakiella<S>Bacteroides_coagulans
<P>Bacteroidetes<C>Bacteroidia<O>Bacteroidales<F>Bacteroidaceae<G>Bacteroides<S>Bacteroides_cellulosolvens <P>Firmicutes<C>Clostridia<O>Clostridiales<F>Clostridiaceae<G>Unclassified<S>Bacteroides_cellulosolvens
<P>Bacteroidetes<C>Bacteroidia<O>Bacteroidales<F>Bacteroidaceae<G>Bacteroides<S>Bacteroides_galacturonicus <P>Firmicutes<C>Clostridia<O>Clostridiales<F>Lachnospiraceae<G>Lachnospira<S>Bacteroides_galacturonicus
<P>Bacteroidetes<C>Bacteroidia<O>Bacteroidales<F>Bacteroidaceae<G>Bacteroides<S>Bacteroides_pectinophilus <P>Firmicutes<C>Clostridia<O>Clostridiales<F>Lachnospiraceae<G>Coprococcus<S>Bacteroides_pictinophilus
<P>Bacteroidetes<C>Bacteroidia<O>Bacteroidales<F>Bacteroidaceae<G>Acetomicrobium<S>Acetomicrobium_faecale <P>Firmicutes<C>Clostridia<O>Clostridiales<F>Caldicoprobacteraceae<G>Caldicoprobacter<S>Acetomicrobium_faecale # SAM 2013

# Bacteroidetes -> Synergistetes
<P>Bacteroidetes<C>Bacteroidia<O>Bacteroidales<F>Bacteroidaceae<G>Acetomicrobium<S>Acetomicrobium_flavidum <P>Synergistetes<C>Synergistia<O>Synergistales<F>Synergistaceae<G>Anaerobaculum<S>Acetomicrobium_flavidum # SAM 2013

# Caldithrix -> new phylum Caldithrixae
<P>Deferribacteres<C>Deferribacteres<O>Deferribacterales<F>Unclassified<G>Caldithrix <P>Caldithrixae<C>Unclassified<O>Unclassified<F>Unclassified<G>Caldithrix # New phylum name introduced at IMG DOE

# Fusobcteria -> Firmicutes
<P>Fusobacteria<C>Fusobacteriia<O>Fusobacteriales<F>Fusobacteriaceae<G>Fusobacterium<S>Fusobacterium_naviforme <P>Firmicutes<C>Clostridia<O>Clostridiales<F>Lachnospiraceae<G>Unclassified<S>Fusobacterium_naviforme
<P>Fusobacteria<C>Fusobacteriia<O>Fusobacteriales<F>Fusobacteriaceae<G>Ilyobacter<S>Ilyobacter_delafieldii <P>Firmicutes<C>Clostridia<O>Clostridiales<F>Clostridiaceae<G>Clostridium<S>Ilyobacter_delafieldii

# Firmicutes -> Fusobacteria
<P>Firmicutes<C>Clostridia<O>Clostridiales<F>Peptostreptococcaceae<G>Filifactor<S>Filifactor_alocis <P>Fusobacteria<C>Fusobacteriia<O>Fusobacteriales<F>Fusobacteriaceae<G>Fusobacterium<S>Filifactor_alocis 
<P>Firmicutes<C>Clostridia<O>Clostridiales<F>Clostridiaceae<G>Clostridium<S>Clostridium_rectum <P>Fusobacteria<C>Fusobacteriia<O>Fusobacteriales<F>Fusobacteriaceae<G>Fusobacterium<S>Clostridium_rectum  

# Proteobacteria -> Firmicutes
<P>Proteobacteria<C>Alphaproteobacteria<O>Rhodospirillales<F>Acetobacteraceae<G>Acetobacter<S>Acetobacter_pasteurianus_subsp._ascendens<T>Acetobacter_pasteurianus_subsp <P>Firmicutes<C>Bacilli<O>Bacillales<F>Bacillaceae<G>Lysinibacillus<S>Acetobacter_pasteurianus_subsp._ascendens<T>Acetobacter_pasteurianus_subsp
<P>Proteobacteria<C>Alphaproteobacteria<O>Rhizobiales<F>Hyphomicrobiaceae<G>Gemmiger <P>Firmicutes<C>Clostridia<O>Clostridiales<F>Ruminococcaceae<G>Subdoligranulum # Gemmiger -- a single-species genus since 1975

# Proteobacteria -> Unclassfied phylum
<P>Proteobacteria<C>Deltaproteobacteria<O>Bdellovibrionales<F>Bdellovibrionaceae<G>Vampirovibrio <P>Unclassified<C>Unclassified<O>Unclassified<F>Unclassified<G>Vampirovibrio # Single-Species genus since 1980

# Tenericutes -> Firmicutes
<P>Tenericutes<C>Mollicutes<O>Anaeroplasmatales<F>Anaeroplasmataceae<G>Asteroleplasma <P>Firmicutes<C>Erysipelotrichia<O>Erysipelotrichales<F>Erysipelotrichaceae<G>Asteroleplasma
<P>Tenericutes<C>Mollicutes<O>Haloplasmatales<F>Haloplasmataceae<G>Haloplasma <P>Firmicutes<C>Erysipelotrichia<O>Erysipelotrichales<F>Erysipelotrichaceae<G>Haloplasma # Single-species genus 2008

# Unclassified phylum
<P>Bacteria<C>Unclassified<O>Unclassified<F>Unclassified<G>Thermoanaerobaculum <P>Unclassified<C>Unclassified<O>Unclassified<F>Unclassified<G>Thermoanaerobaculum

# Temporarily hide a problem
<P>Acidobacteria<C>Acidobacteria<O>Acidobacteriales<F>Acidobacteriaceae<G>Chloracidobacterium <P>Elusimicrobia<C>Unclassified<O>Unclassified<F>Unclassified<G>Chloracidobacterium # temporally hide a sequence problem 

## End of 24 modifications to bring all but two phyla to monophyletic clusters
